# Supplementary material for: C-peptide promotes myogenic differentiation in vitro and low serum levels are associated with sarcopenia in adults and the elderly
Source: J Transl Med. 2026 Mar 11;24:542. doi: 10.1186/s12967-026-07983-9 (PMC13094129; doi:10.1186/s12967-026-07983-9)
Supplement: Supplementary file 3 — Supplementary Material 3 [file 12967_2026_7983_MOESM3_ESM.xlsx]

## Sheet: Figure 4
Figure 4 data
Fig. 4a- p-Erk 15 minutes
	Myoblasts	Myotubes	Myotubes + cpep 10 nM	Myotubes + Insulin 2.5 nM	Myotubes + Cpep 10 nM + Insulin 2.5 nM
p-Erk/β-Actin	0.29	0.29	0.9	0.58	1
	0.53	0.35	0.85	0.41	1
	0.22	0.27	1	0.6	0.87
Fig. 4a- p-Erk 6 days
	Myoblasts	Myotubes	Myotubes + cpep 10 nM	Myotubes + Insulin 2.5 nM	Myotubes + Cpep 10 nM + Insulin 2.5 nM
p-Erk/β-Actin	0.044	1	0.759	0.253	0.349
	0.12	1	0.878	0.6857	0.55
	0.03	0.91	0.75	0.896	1
Fig. 4c- p-Ampkα
	Myoblasts	Myotubes	Myotubes + cpep 10 nM	Myotubes + Insulin 2.5 nM	Myotubes + Cpep 10 nM + Insulin 2.5 nM
p-Ampkα/β-Actin	0.29	0.29	0.9	0.58	1
	0.53	0.35	0.85	0.41	1
	0.22	0.27	1	0.6	0.87
Fig. 4e- MyoD-1
	Myoblasts	Myotubes	Myotubes + cpep 10 nM	Myotubes + Insulin 2.5 nM	Myotubes + Cpep 10 nM + Insulin 2.5 nM
MyoD-1/β-Actin	0.29	0.29	0.9	0.58	1
	0.53	0.35	0.85	0.41	1
	0.22	0.27	1	0.6	0.87
Fig. 4g- Pax7
	Myoblasts	Myotubes	Myotubes + cpep 10 nM	Myotubes + Insulin 2.5 nM	Myotubes + Cpep 10 nM + Insulin 2.5 nM
Pax7 mRNA expression level	0.25	0.8	1	0.62	0.77
	0.15	0.62	1	0.59	0.53
	0.23	0.9	1	0.8	0.61
Fig. 4g- Bmp4
	Myoblasts	Myotubes	Myotubes + cpep 10 nM	Myotubes + Insulin 2.5 nM	Myotubes + Cpep 10 nM + Insulin 2.5 nM
Bmp4 mRNA expression level	0.05	0.61	1	0.73	0.79
	0.02	0.51	1	0.25	0.35
	0.18	0.86	1	0.68	0.59
Fig. 4h- Myogenin
	Myoblasts	Myotubes	Myotubes + cpep 10 nM	Myotubes + Insulin 2.5 nM	Myotubes + Cpep 10 nM + Insulin 2.5 nM
Myogenin/β-Actin	0.001	0.86	1	0.45	0.73
	0	0.73	1	0.38	0.82
	0.144	0.35	0.84	1	0.81
Fig. 4i- MyHC
	Myoblasts	Myotubes	Myotubes + cpep 10 nM	Myotubes + Insulin 2.5 nM	Myotubes + Cpep 10 nM + Insulin 2.5 nM
MyHC/β-Actin	0	0.56	1	0.47	0.33
	0.08	0.6	1	0.81	0.59
	0.49	0.75	1	0.38	0.68
Fig. 4k- MyHCI
	Myoblasts	Myotubes	Myotubes + cpep 10 nM	Myotubes + Insulin 2.5 nM	Myotubes + Cpep 10 nM + Insulin 2.5 nM
MyHCI mRNA expression level	0.02	0.16	0.21	0.89	1
	0.02	0.22	0.17	1	0.74
	0.02	0.31	0.19	0.85	1
Fig. 4k- MyHCIIa
	Myoblasts	Myotubes	Myotubes + cpep 10 nM	Myotubes + Insulin 2.5 nM	Myotubes + Cpep 10 nM + Insulin 2.5 nM
MyHCIIa mRNA expression level	0	0.86	0.91	0.82	1
	0.01	0.87	0.59	1	0.91
	0.01	0.45	0.76	1	0.67
Fig. 4k- MyHCIIx
	Myoblasts	Myotubes	Myotubes + cpep 10 nM	Myotubes + Insulin 2.5 nM	Myotubes + Cpep 10 nM + Insulin 2.5 nM
MyHCIIx mRNA expression level	0	0.85	1	0.28	0.3
	0	0.6	1	0.25	0.37
	0	0.7	1	0.96	0.78
Fig. 4m- Diameter
	Myoblasts	Myotubes	Myotubes + cpep 10 nM	Myotubes + Insulin 2.5 nM	Myotubes + Cpep 10 nM + Insulin 2.5 nM
Diameter (μm)	22.3933	50	28.22	32.085	22.152
	25.2386	27.8	25.643	14.244	19.289
	19.0676	28	26.331	25.07	20.221
	21.595	26	24.136	20.397	22.45
	17.8295	28	26.937	15.014	26.952
	18.8342	32	29.418	22.259	21.154
	20.5377	26	28.548	19.974	25.787
	21.7058		21.598	22.201	27.859
			26.555	19.575	25.864
			23.448	18.724	22.957

## Sheet: Figure 5
Figure 5 data
Fig. 5b- Diameter
	Myotubes	Nutrient deprivation	Nutrient deprivation + cpep 10 nM	Nutrient deprivation+ Insulin 2.5 nM	Nutrient deprivation + Cpep 10 nM + Insulin 2.5 nM
Diameter (μm)	23.54	8.173	10.185	10.771	6.201
	19.887	10.624	12.935	6.171	8.617
	25.607			8.789	6.658
	22.781	9.266	13.895		11.582
	20.086	7.631			15.247
	24.773				12.427
	25.938
	26.589
	24.384
	21.81
	21.978
	22.682
	22.144
	22.411
	23.377
Fig. 5c- MyHC
	Myotubes	Nutrient deprivation	Nutrient deprivation + cpep 10 nM	Nutrient deprivation+ Insulin 2.5 nM	Nutrient deprivation + Cpep 10 nM + Insulin 2.5 nM
MyHC/β-Actin	1	0.58	0.64	0.5984	0.703
	1	0.505	0.67	0.332	0.34
	1	0.5	0.6	0.6	0.6
Fig. 5f- Diameter
	Myotubes	Nutrient deprivation	Nutrient deprivation + cpep 10 nM	Nutrient deprivation+ Insulin 2.5 nM	Nutrient deprivation + Cpep 10 nM + Insulin 2.5 nM
Diameter (μm)	23.54	20.97	21.004	19.532	19.142
	19.887	19.805	20.137	19.762	23.959
	25.607	19.711	22.751	18.575	18.509
	22.781	19.851	19.182	17.525	22.401
	20.086	20.271	23.845	18.812	18.144
	24.773	16.051	18.437	20.325	17.757
	25.938	14.999	19.158	20.612	21.469
	26.589	17.956	21.724	19.215	21.967
	24.384	14.774	18.693	17.136	24.645
	21.81	19.227	20.522	19.281	16.067
	21.978	19.417	21.316	18.907	18.375
	22.682	17.15	21.536	19.935	19.863
	22.144	17.742	21.027	20.771	16.637
	22.411	15.317			21.431
	23.377				23.074
Fig. 5g- MyHC
	Myotubes	Nutrient deprivation	Nutrient deprivation + cpep 10 nM	Nutrient deprivation+ Insulin 2.5 nM	Nutrient deprivation + Cpep 10 nM + Insulin 2.5 nM
MyHC/β-Actin	0.64	0.18	0.48	1	0.45
	0.53	0.01	1	0.82	0.37
	0.66	0.33	1	0.31	0.4
